# Supplementary material for: Behavior Changes for Smokers and Betel Quid Chewers Participating in the Organized Oral Mucosal Screening Between 2010 and 2021 in Taiwan
Source: Cancers (Basel). 2025 Jan 25;17(3):397. doi: 10.3390/cancers17030397 (PMC11816278; doi:10.3390/cancers17030397)
Supplement: Supplementary file 1 [file cancers-17-00397-s001.zip]

Archive with 1 entries (1 files):
- cancers-3414478-supplementary.pdf
